# Supplementary material for: Enantioselectivity of Chiral Derivatives of Xanthones in Virulence Effects of Resistant Bacteria
Source: Pharmaceuticals (Basel). 2021 Nov 10;14(11):1141. doi: 10.3390/ph14111141 (PMC8623869; doi:10.3390/ph14111141)
Supplement: Supplementary file 1 [file pharmaceuticals-14-01141-s001.zip]

Archive with 1 entries (1 files):
- pharmaceuticals-1450525-supplementary.pdf
